# Supplementary material for: Impact assessment of the incorporation of the rotavirus vaccine in the province of San Luis – Argentina
Source: Epidemiol Infect. 2019 Nov 27;147:e308. doi: 10.1017/S0950268819001936 (PMC7003627; doi:10.1017/S0950268819001936)
Supplement: Supplementary file 1 [file S0950268819001936sup.zip]

Archive with 2 entries (2 files):
- S0950268819001936sup001.docx
- S0950268819001936sup002.docx
